# Supplementary material for: Influence of Chlorella vulgaris on growth, digestibility and gut morphology and microbiota of weaned piglet
Source: Sci Rep. 2022 Apr 9;12:6012. doi: 10.1038/s41598-022-10059-5 (PMC8994764; doi:10.1038/s41598-022-10059-5)
Supplement: Supplementary file 3 — Supplementary Table S1. [file 41598_2022_10059_MOESM3_ESM.xlsx]

## Sheet: Sheet1
Number of reads that survived in each step of the bioinformatic analysis from gut microbiota analysis.
Sample ID	input	filtered	denoisedF	denoisedR	merged	nonchim
1	50848	44022	43087	43515	41225	39674
10	59649	50557	49172	49792	46882	46046
11	54338	46761	45581	46068	43394	42824
12	60001	53819	53255	53541	51699	48331
13	63010	55407	53964	54531	50612	46947
14	79119	69775	68500	69055	65852	64759
15	58540	53295	52315	52697	50179	48989
16	75541	68231	67073	67514	64668	62817
17	70356	61212	60121	60598	57592	56771
19	70145	63490	62409	62862	60439	59089
2	62776	50240	48948	49328	46823	45766
20	71330	64336	63187	63739	60209	58467
21	64745	55208	54099	54629	51566	50685
22	68774	62178	60804	61444	57766	54768
23	60410	51123	50070	50432	47989	46714
24	57692	53031	52064	52523	49968	48578
25	64986	55776	54619	55112	52793	50678
26	65860	58001	56923	57422	54532	51721
27	63448	57211	56018	56539	54982	54523
28	71699	64079	62917	63363	60745	58448
29	76462	68512	67572	67931	65255	62802
3	57376	49589	48294	48927	46566	45415
30	62272	55350	54196	54756	52101	50696
31	41433	38958	38239	38631	36844	35699
32	62214	57298	56330	56842	54510	52783
33	70277	64257	62946	63561	60628	59510
34	64152	57583	56445	56982	54147	52590
35	79577	70073	68689	69379	66272	64134
36	75681	67776	66735	67132	64372	61421
37	66783	59357	58458	58724	55520	52612
38	65184	59508	58369	58938	56017	54029
39	80547	72708	71583	72006	69363	68347
4	74356	62280	60853	61332	58943	57708
40	78793	70851	69569	70066	67179	66034
41	72938	65194	64247	64609	62320	61316
42	61677	56720	55894	56333	54091	52312
43	75874	68725	67722	68197	65822	62555
44	69029	61832	60920	61464	59408	58045
5	71892	63332	61870	62715	59275	55676
6	50406	44520	43410	43925	41130	40121
7	67168	60526	59337	59886	57206	55764
9	57000	50624	49313	49936	46869	46023
