# Supplementary material for: Influence of Chlorella vulgaris on growth, digestibility and gut morphology and microbiota of weaned piglet
Source: Sci Rep. 2022 Apr 9;12:6012. doi: 10.1038/s41598-022-10059-5 (PMC8994764; doi:10.1038/s41598-022-10059-5)
Supplement: Supplementary file 4 — Supplementary Table S2. [file 41598_2022_10059_MOESM4_ESM.xlsx]

## Sheet: Sheet1
Ingredients and feed additives of the experimental diets (g/kg).
Ingredients	Control	CH	CH + R	CH + M
Wheat	439	440	440	440
Corn	150	150	150	150
Soybean meal 48	250	200	200	200
Whey powder	100	100	100	100
Sunflower oil	30	30	30	30
Chlorella vulgaris	0	50	50	50
Rovabio® Excel AP	0	0	0.05	0
Mix of 4 carbohydrases	0	0	0	0.1
L-Lysine	5	5	5	5
DL-Methionine	1	1	1	1
L-Threonine	1	1	1	1
Calcium carbonate	5	6	6	6
Dicalcium phosphate	13	12	12	12
Sodium chloride	3	2	2	2
Vitamin-mineral complex1	3	3	3	3
Control = control diet; CH = Chlorella vulgaris diet; CH + R = C. vulgaris diet supplemented with Rovabio® Excel AP; CH + M = C. vulgaris diet supplemented with a pre-selected enzymatic mixture.
1Premix provided per kg of complete diet: vitamin A, 6500 UI; vitamin D3, 1500 UI; vitamin E, 15 mg; vitamin K3, 1 mg; vitamin B1, 1 mg; vitamin B2, 3 mg; vitamin B6, 2 mg; vitamin B12, 0.02 mg; pantothenic acid, 10 mg; nicotinic acid, 15 mg; folic acid, 0.5 mg, biotin, 0.03 mg; betaine, 115 mg; vitamin C, 20 mg; Copper, 100 mg; iron, 100 mg; iodine, 0.5 mg; manganese 50 mg; selenium, 0.15 mg; zi…
